# Supplementary material for: Proteomic characterization of fresh spermatozoa and supernatant after cryopreservation in relation to freezability of carp (Cyprinus carpio L) semen
Source: PLoS One. 2018 Mar 22;13(3):e0192972. doi: 10.1371/journal.pone.0192972 (PMC5863941; doi:10.1371/journal.pone.0192972)
Supplement: S1 Table — (XLSX) [file pone.0192972.s001.xlsx]

## Sheet: fresh
														# male
23	119.9	102.4	62	20.3	27.6	4.7	7.3	43.8	52.5	61.4	40	6.9	100	23
10	71.9	46.6	30.6	10	44.4	5.2	6.3	21.7	41.7	67.1	37.6	6.1	75	10
27	101.2	84.4	64	15.2	28.2	6	4.9	13.7	62.1	75.5	41.3	6.7	90	27
21	103	79.2	49.4	15.7	39.8	2.1	5.9	20.9	43.7	64.1	29.4	5.7	87	21
9	108.9	98.4	64.1	13.1	23.1	4	3.5	8.8	58.8	64.5	24.5	5.1	84	9					VCL	VAP	VSL	PFT	MAD	BCF	ALH	DMN	LIN	STR	Area	Lin mor	Mot
16	128.1	101	49.5	18.1	27.1	4.9	8.6	59.4	42.3	51.3	52.6	7.9	96	29				21	103	79.2	49.4	15.7	39.8	2.1	5.9	20.9	43.7	64.1	29.4	5.7	87
14	145.4	132.3	98.2	19.9	19	3.9	4.4	12.7	67.6	72.8	35.2	6.3	94	14				14	145.4	132.3	98.2	19.9	19	3.9	4.4	12.7	67.6	72.8	35.2	6.3	94
4	125.7	106.3	72.3	26.3	31.9	5.9	7.5	19.6	55.8	66.9	20.8	4.8	98	4				4	125.7	106.3	72.3	26.3	31.9	5.9	7.5	19.6	55.8	66.9	20.8	4.8	98
25	94.2	81.8	61.7	11.2	28.7	6	3.7	8.3	63.6	76.3	30.9	5.9	89	25				25	94.2	81.8	61.7	11.2	28.7	6	3.7	8.3	63.6	76.3	30.9	5.9	89
29	130.3	100.5	56.2	20.5	31.5	3.6	11.2	65.9	43.3	56.3	40	7	96	16				29	130.3	100.5	56.2	20.5	31.5	3.6	11.2	65.9	43.3	56.3	40	7	96
15	153.9	132.5	82.1	22.3	20.7	3.1	9.6	55.8	54.3	60.7	32.3	6.2	91	15				15	153.9	132.5	82.1	22.3	20.7	3.1	9.6	55.8	54.3	60.7	32.3	6.2	91
crio
23	78.4	61.7	47.5	9.1	33.3	7	4.4	10.9	57.8	76.7	25.8	5.3	52	23
10	72	48.5	38.4	7.5	39.6	8	4.2	10.8	51.5	79.5	28.5	5.3	43	10
27	64.5	39.8	30.7	6.6	43.6	5.3	4.8	18.6	45.9	79.1	27	5.4	51	27				23	119.9	102.4	62	20.3	27.6	4.7	7.3	43.8	52.5	61.4	40	6.9	100
21	74.7	41.8	28.6	9.2	52.5	5.6	6.8	29	38.1	70.2	52.2	7.6	70	21				10	71.9	46.6	30.6	10	44.4	5.2	6.3	21.7	41.7	67.1	37.6	6.1	75
9	79.8	56.1	39.8	9.5	43.1	5.5	5.3	16	47.2	72.8	31.9	5.6	49	9				27	101.2	84.4	64	15.2	28.2	6	4.9	13.7	62.1	75.5	41.3	6.7	90
16	69.6	42	32.8	9.1	47.8	6.6	6.5	25.5	44.5	77.8	35.4	5.9	45	29				9	108.9	98.4	64.1	13.1	23.1	4	3.5	8.8	58.8	64.5	24.5	5.1	84
14	80.2	54.8	38.9	12.9	44	7.1	5.9	22.2	46.8	71.1	28.6	5.5	84	14				16	128.1	101	49.5	18.1	27.1	4.9	8.6	59.4	42.3	51.3	52.6	7.9	96
4	95	57.9	38.6	15.4	55.5	7.9	8.3	28.5	40.5	67.7	61.4	8.1	70	4
25	74.5	48.1	37.1	10.8	44.3	7	5.8	13.9	47.9	77.7	47.8	7.4	65	25
29	79.1	62.4	49.3	8.2	37.1	8.2	4.3	13	59.8	78.1	47.8	7.2	67	16
15	76.8	52	36.6	8.1	42.6	6.1	5	20.3	46.3	70.9	33.3	5.9	63	15

## Sheet: cryo
S1 Tab. Sperm motion parameters measured using CASA system.
Fresh semen
Good freezability
# males	VCL	VAP	VSL	PFT	MAD	BCF	ALH	DMN	LIN	STR	Mot
21	103	79.2	49.4	15.7	39.8	2.1	5.9	20.9	43.7	64.1	87
14	145.4	132.3	98.2	19.9	19	3.9	4.4	12.7	67.6	72.8	94
4	125.7	106.3	72.3	26.3	31.9	5.9	7.5	19.6	55.8	66.9	98
25	94.2	81.8	61.7	11.2	28.7	6	3.7	8.3	63.6	76.3	89
29	130.3	100.5	56.2	20.5	31.5	3.6	11.2	65.9	43.3	56.3	94
15	153.9	132.5	82.1	22.3	20.7	3.1	9.6	55.8	54.3	60.7	88
Average	125.417	105.433	69.9833	19.3167	28.6	4.1	7.05	30.5333	54.7167	66.1833	91.6667
Poor freezability
# males	VCL	VAP	VSL	PFT	MAD	BCF	ALH	DMN	LIN	STR	Mot
23	119.9	102.4	62	20.3	27.6	4.7	7.3	43.8	52.5	61.4	100
10	82.7	46.6	30.6	10	44.4	5.2	6.3	21.7	41.7	67.1	82
27	101.2	84.4	64	15.2	28.2	6	4.9	13.7	62.1	75.5	90
9	108.9	98.4	64.1	13.1	23.1	4	3.5	8.8	58.8	64.5	84
11	71.9	46.6	30.6	10	44.4	5.2	6.3	21.7	41.7	67.1	82
16	128.1	101	49.5	18.1	27.1	4.9	8.6	59.4	42.3	51.3	96
Average	106	79.9	50.1333	14.45	32.4667	5	6.15	28.1833	49.85	64.4833	89
t-test (FRESH good vs poor)	0.189226	0.107523	0.0720285	0.107902	0.455032	0.22189	0.536976	0.856355	0.401351	0.711133	0.475072
Cryopreserved semen
Good freezability
# males	VCL	VAP	VSL	PFT	MAD	BCF	ALH	DMN	LIN	STR	Mot
21	74.7	41.8	28.6	9.2	52.5	5.6	6.8	29	38.1	70.2	70
14	80.2	54.8	38.9	12.9	44	7.1	5.9	22.2	46.8	71.1	84
4	95	57.9	38.6	15.4	55.5	7.9	8.3	28.5	40.5	72	80
25	74.5	48.1	37.1	10.8	44.3	7	5.8	13.9	47.9	77.7	69
29	79.1	62.4	49.3	8.2	37.1	8.2	4.3	13	59.8	78.1	74
15	76.8	52	36.6	8.1	42.6	6.1	5	20.3	46.3	72.9	68
Average	80.05	52.8333	38.1833	10.7667	46	6.98333	6.01667	21.15	46.5667	73.6667	74.1667
Poor freezability
# males	VCL	VAP	VSL	PFT	MAD	BCF	ALH	DMN	LIN	STR	Mot
23	78.4	61.7	47.5	9.1	33.3	7	4.4	10.9	57.8	76.7	52
10	72	48.5	38.4	7.5	39.6	8	4.2	10.8	51.5	79.5	43
27	64.5	39.8	30.7	6.6	43.6	5.3	4.8	18.6	45.9	79.1	51
9	79.8	56.1	39.8	9.5	43.1	5.5	5.3	16	47.2	72.8	44
11	72	48.5	38.4	7.5	39.6	8	4.2	10.8	51.5	79.5	42
16	69.6	42	32.8	9.1	47.8	6.6	6.5	25.5	44.5	77.8	45
Average	72.7167	49.4333	37.9333	8.21667	41.1667	6.73333	4.9	15.4333	49.7333	77.5667	46.1667
t-test (CRYO good vs poor)	0.0891225	0.468444	0.946355	0.0740224	0.187783	0.699769	0.131048	0.153788	0.40914	0.0493185	5.05841e-06
